# Supplementary material for: Inhibition of TWEAK/Tnfrsf12a axis protects against acute liver failure by suppressing RIPK1-dependent apoptosis
Source: Cell Death Discov. 2022 Jul 19;8:328. doi: 10.1038/s41420-022-01123-0 (PMC9296540; doi:10.1038/s41420-022-01123-0)
Supplement: Supplementary file 2 — Supplementary Table S1 [file 41420_2022_1123_MOESM2_ESM.xlsx]

## Sheet: Sheet1
Supplementary Table S1: The sequence information of qPCR primers for expression level detection.
Gene	Primer	Sequence
Hmox1	Forward primer	AAGCCGAGAATGCTGAGTTCA
	Reverse primer	GCCGTGTAGATATGGTACAAGGA
Mt1	Forward primer	AAGAGTGAGTTGGGACACCTT
	Reverse primer	CGAGACAATACAATGGCCTCC
Mt2	Forward primer	GCCTGCAAATGCAAACAATGC
	Reverse primer	AGCTGCACTTGTCGGAAGC
Ddit3	Forward primer	CTGGAAGCCTGGTATGAGGAT
	Reverse primer	CAGGGTCAAGAGTAGTGAAGGT
Ddit4	Forward primer	CAAGGCAAGAGCTGCCATAG
	Reverse primer	CCGGTACTTAGCGTCAGGG
Cdkn1a	Forward primer	CCTGGTGATGTCCGACCTG
	Reverse primer	CCATGAGCGCATCGCAATC
Gadd45b	Forward primer	CAACGCGGTTCAGAAGATGC
	Reverse primer	GGTCCACATTCATCAGTTTGGC
TNFα	Forward primer	CCCTCACACTCAGATCATCTTCT
	Reverse primer	GCTACGACGTGGGCTACAG
IL-6	Forward primer	TAGTCCTTCCTACCCCAATTTCC
	Reverse primer	TTGGTCCTTAGCCACTCCTTC
IL-1β	Forward primer	GCAACTGTTCCTGAACTCAACT
	Reverse primer	ATCTTTTGGGGTCCGTCAACT
Ccl2	Forward primer	TTAAAAACCTGGATCGGAACCAA
	Reverse primer	GCATTAGCTTCAGATTTACGGGT
Cxcl2	Forward primer	CCAACCACCAGGCTACAGG
	Reverse primer	GCGTCACACTCAAGCTCTG
Actin	Forward primer	AAATCGTGCGTGACATCAAAGA
	Reverse primer	GCCATCTCCTGCTCGAAGTC
